# Supplementary material for: Derivation of Soil Criteria of Cadmium for Safe Rice Production Applying Soil–Plant Transfer Model and Species Sensitivity Distribution
Source: Int J Environ Res Public Health. 2022 Jul 21;19(14):8854. doi: 10.3390/ijerph19148854 (PMC9315542; doi:10.3390/ijerph19148854)
Supplement: Supplementary file 1 [file ijerph-19-08854-s001.zip]

Archive with 1 entries (1 files):
- ijerph-1803652-supplementary.pdf
